# Supplementary material for: Early Postoperative Predictors of 30-Day Mortality After Pediatric Liver Transplantation: A Trajectory-Based Analysis
Source: J Clin Med. 2026 Jun 5;15(11):4385. doi: 10.3390/jcm15114385 (PMC13257434; doi:10.3390/jcm15114385)
Supplement: Supplementary file 1 [file jcm-15-04385-s001.zip]

Archive with 1 entries (1 files):
- jcm-4298781-supplementary.pdf
